# Supplementary material for: Association of SARS-CoV-2 Nucleocapsid Protein Mutations with Patient Demographic and Clinical Characteristics during the Delta and Omicron Waves
Source: Microorganisms. 2023 May 15;11(5):1288. doi: 10.3390/microorganisms11051288 (PMC10224071; doi:10.3390/microorganisms11051288)
Supplement: Supplementary file 1 [file microorganisms-11-01288-s001.zip]

Archive with 1 entries (1 files):
- microorganisms-2356018-supplementary.pdf
